# Supplementary material for: Association between GLO1 variants and gestational diabetes mellitus susceptibility in a Chinese population: a preliminary study
Source: Front Endocrinol (Lausanne). 2023 Nov 3;14:1235581. doi: 10.3389/fendo.2023.1235581 (PMC10656739; doi:10.3389/fendo.2023.1235581)
Supplement: Supplementary file 1 [file DataSheet_1.zip › Supplementary Table 1.XLSX]

## Sheet: Sheet1
Supplementary Table 1 . The associations between GLO1 rs1781735, rs4746 and rs1130534 and GDM risk in age ≥ 30 subjects
SNP	Genetic Models	Cases (freq)	Controls (freq)	Crude OR (95 % CI）	Crude P	Adjusted oR (95 % CI）	Adjusted P
		(n＝308）	(n＝198）
rs1781735	Codominant model
	TT	124 (0.402)	82 (0.414)	1 (ref)		1 (ref)
	TG	145 (0.47)	99 (0.5)	0.969 (0.663-1.414)	0.868537	0.921 (0.624-1.359)	0.678495
	GG	39 (0.126)	17 (0.085)	1.517 (0.805-2.861)	0.197773	1.499 (0.784-2.864)	0.220661
	Aelle model
	T	393 (0.637)	263 (0.664)	1 (ref)		1 (ref)
	G	223 (0.362)	133 (0.335)	1.122 (0.860-1.463)	0.395225	1.101 (0.839-1.444)	0.489512
	Dominant Model
	TT	124 (0.402)	82 (0.414)	1 (ref)		1 (ref)
	GG+TG	184 (0.598)	116 (0.586)	1.049 (0.730-1.508)	0.796447	1.005 (0.692-1.460)	0.977072
	Recessive Model
	TG+TT	269 (0.874)	181 (0.915)	1 (ref)		1 (ref)
	GG	39 (0.126)	17 (0.085)	1.544 (0.847-2.813)	0.156132	1.567 (0.850-2.890)	0.15018
	Overdominant model
	TT+GG	163 (0.529)	99 (0.5)	1 (ref)		1 (ref)
	TG	145 (0.47)	99 (0.5)	0.890 (0.622-1.272)	0.520946	0.847 (0.587-1.223)	0.376416
rs4746	Codominant model
	TT	227 (0.737)	135 (0.681)	1 (ref)		1 (ref)
	TG	78 (0.253)	59 (0.297)	0.786 (0.527-1.173)	0.238232	0.775 (0.515-1.166)	0.22115
	GG	3 (0.009)	4 (0.02)	0.446 (0.098-2.023)	0.295314	0.374 (0.080-1.757)	0.212734
	Aelle model
	T	532 (0.863)	329 (0.83)	1 (ref)		1 (ref)
	G	84 (0.136)	67 (0.169)	0.775 (0.547-1.099)	0.153267	0.754 (0.528-1.078)	0.121887
	Dominant Model
	TT	227 (0.737)	135 (0.681)	1 (ref)		1 (ref)
	GG+TG	81 (0.263)	63 (0.319)	0.765 (0.517-1.132)	0.17983	0.748 (0.501-1.117)	0.156342
	Recessive Model
	TG+TT	305 (0.991)	194 (0.98)	1 (ref)		1 (ref)
	GG	3 (0.009)	4 (0.02)	0.477 (0.106-2.155)	0.335982	0.403 (0.086-1.882)	0.2477
	Overdominant model
	TT+GG	230 (0.747)	139 (0.703)	1 (ref)		1 (ref)
	TG	78 (0.253)	59 (0.297)	0.799 (0.536-1.190)	0.269502	0.791 (0.527-1.188)	0.258028
rs1130534	Codominant model
	TT	163 (0.529)	113 (0.57)	1 (ref)		1 (ref)
	TA	120 (0.389)	69 (0.348)	1.206 (0.824-1.765)	0.336147	1.232 (0.834-1.820)	0.293748
	AA	25 (0.081)	16 (0.08)	1.083 (0.553-2.121)	0.815622	1.163 (0.585-2.312)	0.665931
	Aelle model
	T	446 (0.724)	295 (0.744)	1 (ref)		1 (ref)
	A	170 (0.275)	101 (0.255)	1.113 (0.836-1.483)	0.463278	1.150 (0.858-1.543)	0.349869
	Dominant Model
	TT	163 (0.529)	113 (0.57)	1 (ref)		1 (ref)
	AA+TA	145 (0.471）	85 (0.43)	1.183 (0.825-1.694)	0.360525	1.219 (0.844-1.762)	0.290382
	Recessive Model
	TA+TT	283 (0.919)	182 (0.92)	1 (ref)		1 (ref)
	AA	25 (0.081)	16 (0.08)	1.005 (0.522-1.934)	0.98842	1.070 (0.548-2.088)	0.843336
	Overdominant model
	TT+AA	188 (0.611)	129 (0.652)	1 (ref)		1 (ref)
	TA	120 (0.389)	69 (0.348)	1.193 (0.823-1.730)	0.350863	1.208 (0.827-1.767)	0.328642
Adjusted P value calculated by logistic regression with adjustment for age, pre-BMI and SBP.
