# Supplementary material for: Association between GLO1 variants and gestational diabetes mellitus susceptibility in a Chinese population: a preliminary study
Source: Front Endocrinol (Lausanne). 2023 Nov 3;14:1235581. doi: 10.3389/fendo.2023.1235581 (PMC10656739; doi:10.3389/fendo.2023.1235581)
Supplement: Supplementary file 1 [file DataSheet_1.zip › Supplementary Table 2.XLSX]

## Sheet: Sheet1
Supplementary Table 2 . The associations between GLO1 rs1781735, rs4746 and rs1130534 and GDM risk in pre-BMI < 18.5 subjects
SNP	Genetic Models	Cases (freq)	Controls (freq)	Crude OR (95 % CI）	Crude P	Adjusted oR (95 % CI）	Adjusted P
		(n＝67）	(n＝95）
rs1781735	Codominant model
	TT	29 (0.432)	47 (0.494)	1 (ref)		1 (ref)
	TG	31 (0.462)	39 (0.41)	1.288 (0.665-2.494)	0.452491	1.271 (0.646-2.502)	0.486963
	GG	7 (0.104)	9 (0.094)	1.261 (0.423-3.752)	0.677384	1.348 (0.434-4.182)	0.605625
	Aelle model
	T	89 (0.664)	133 (0.7)	1 (ref)		1 (ref)
	G	45 (0.335)	57 (0.3)	1.180 (0.734-1.895)	0.494349	1.280 (0.780-2.101)	0.328898
	Dominant Model
	TT	29 (0.432)	47 (0.494)	1 (ref)		1 (ref)
	GG+TG	38 (0.568)	48 (0.506)	1.283 (0.684-2.406)	0.437195	1.285 (0.674-2.449)	0.446354
	Recessive Model
	TG+TT	60 (0.896)	86 (0.906)	1 (ref)		1 (ref)
	GG	7 (0.104)	9 (0.094)	1.115 (0.394-3.158)	0.837903	1.200 (0.406-3.542)	0.741873
	Overdominant model
	TT+GG	36 (0.538)	56 (0.59)	1 (ref)		1 (ref)
	TG	31 (0.462)	39 (0.41)	1.236 (0.658-2.323)	0.509469	1.208 (0.633-2.306)	0.567223
rs4746	Codominant model
	TT	50 (0.746)	67 (0.705)	1 (ref)		1 (ref)
	TG	15 (0.223)	26 (0.273)	0.773 (0.371-1.610)	0.491619	0.684 (0.319-1.463)	0.32735
	GG	2 (0.029)	2 (0.021)	1.34 (0.182-9.841)	0.773585	1.662 (0.210-13.163)	0.630432
	Aelle model
	T	115 (0.858)	160 (0.842)	1 (ref)		1 (ref)
	G	19 (0.141)	30 (0.157)	0.881 (0.473-1.642)	0.69043	0.780 (0.407-1.493)	0.453391
	Dominant Model
	TT	50 (0.746)	67 (0.705)	1 (ref)		1 (ref)
	GG+TG	17 (0.254)	28 (0.295)	0.814 (0.402-1.647)	0.566362	0.743 (0.358-1.540)	0.42387
	Recessive Model
	TG+TT	65 (0.971)	93 (0.979)	1 (ref)		1 (ref)
	GG	2 (0.029)	2 (0.021)	1.431 (0.196-10.419)	0.723623	1.813 (0.232-14.186)	0.570986
	Overdominant model
	TT+GG	52 (0.777)	69 (0.727)	1 (ref)		1 (ref)
	TG	15 (0.223)	26 (0.273)	0.766 (0.369-1.589)	0.473359	0.673 (0.316-1.437)	0.306761
rs1130534	Codominant model
	TT	33 (0.492)	50 (0.526)	1 (ref)		1 (ref)
	TA	27 (0.402)	37 (0.389)	1.106 (0.570-2.145)	0.766479	1.066 (0.540-2.105)	0.854143
	AA	7 (0.104)	8 (0.084)	1.326 (0.439-4.005)	0.61713	1.486 (0.476-4.638)	0.495156
	Aelle model
	T	93 (0.694)	137 (0.721)	1 (ref)		1 (ref)
	A	41 (0.305)	53 (0.278)	1.140 (0.701-1.851)	0.597712	1.174 (0.710-1.940)	0.532256
	Dominant Model
	TT	33 (0.492)	50 (0.526)	1 (ref)		1 (ref)
	AA+TA			1.145 (0.612-2.140)	0.67193	1.135 (0.597-2.157)	0.698585
	Recessive Model
	TA+TT	34 (0.896)	45 (0.916)	1 (ref)		1 (ref)
	AA	7 (0.104)	8 (0.084)	1.269 (0.437-3.685)	0.66175	1.445 (0.482-4.335)	0.511132
	Overdominant model
	TT+AA	40 (0.598)	58 (0.611)	1 (ref)		1 (ref)
	TA	27 (0.402)	37 (0.389)	1.058 (0.558-2.005)	0.862467	1.003 (0.520-1.932)	0.993306
Adjusted P value calculated by logistic regression with adjustment for age.
