# Supplementary material for: Association between GLO1 variants and gestational diabetes mellitus susceptibility in a Chinese population: a preliminary study
Source: Front Endocrinol (Lausanne). 2023 Nov 3;14:1235581. doi: 10.3389/fendo.2023.1235581 (PMC10656739; doi:10.3389/fendo.2023.1235581)
Supplement: Supplementary file 1 [file DataSheet_1.zip › Supplementary Table 3.XLSX]

## Sheet: Sheet1
Supplementary Table 3. The associations between GLO1 rs1781735, rs4746 and rs1130534 and GDM risk in 18.5 ≤ pre-BMI < 24 subjects
SNP	Genetic Models	Cases (freq)	Controls (freq)	Crude OR (95 % CI）	Crude P	Adjusted oR (95 % CI）	Adjusted P
		(n＝336）	(n＝365）
rs1781735	Codominant model
	TT	135 (0.401)	144 (0.394)	1 (ref)		1 (ref)
	TG	151 (0.449)	173 (0.473)	0.931 (0.676-1.283)	0.662139	0.921 (0.659-1.286)	0.628727
	GG	50 (0.148)	48 (0.131)	1.111 (0.701-1.761)	0.653789	1.168 (0.721-1.894)	0.527962
	Aelle model
	T	421 (0.626)	461 (0.631)	1 (ref)		1 (ref)
	G	251 (0.373)	269 (0.368)	1.022 (0.823-1.269)	0.845904	1.037 (0.827-1.301)	0.750704
	Dominant Model
	TT	135 (0.401)	144 (0.394)	1 (ref)		1 (ref)
	GG+TG	201 (0.599)	221 (0.606)	0.970 (0.717-1.313)	0.844362	0.973 (0.709-1.334)	0.862696
	Recessive Model
	TG+TT	286 (0.852)	317 (0.869)	1 (ref)		1 (ref)
	GG	50 (0.148)	48 (0.131)	1.155 (0.753-1.770)	0.509513	1.221 (0.780-1.912)	0.382165
	Overdominant model
	TT+GG	185 (0.551)	192 (0.527)	1 (ref)		1 (ref)
	TG	151 (0.449)	173 (0.473)	0.906 (0.673-1.220)	0.514589	0.885 (0.649-1.206)	0.438904
rs4746	Codominant model
	TT	249 (0.741)	257 (0.704)	1 (ref)		1 (ref)
	TG	82 (0.244)	106 (0.29)	0.798 (0.570-1.118)	0.190277	0.770 (0.541-1.096)	0.146871
	GG	5 (0.014)	2 (0.005)	2.580 (0.496-13.423)	0.2599	2.450 (0.453-13.266)	0.298357
	Aelle model
	T	580 (0.863)	620 (0.849)	1 (ref)		1 (ref)
	G	92 (0.136)	110 (0.15)	0.894 (0.663-1.206)	0.463084	0.868 (0.635-1.187)	0.376369
	Dominant Model
	TT	249 (0.741)	257 (0.704)	1 (ref)		1 (ref)
	GG+TG	87 (0.259)	108 (0.296)	0.831 (0.597-1.159)	0.275534	0.802 (0.566-1.136)	0.213469
	Recessive Model
	TG+TT	331 (0.986)	363 (0.995)	1 (ref)		1 (ref)
	GG	5 (0.014)	2 (0.005)	2.742 (0.528-14.227)	0.229932	2.638 (0.488-14.249)	0.259643
	Overdominant model
	TT+GG	254 (0.756)	259 (0.71)	1 (ref)		1 (ref)
	TG	82 (0.244)	106 (0.29)	0.789 (0.564-1.104)	0.166698	0.760 (0.534-1.082)	0.128018
rs1130534	Codominant model
	TT	187 (0.556)	209 (0.572)	1 (ref)		1 (ref)
	TA	132 (0.392)	129 (0.353)	1.144 (0.837-1.564)	0.400265	1.203 (0.867-1.670)	0.268176
	AA	17 (0.05)	27 (0.073)	0.704 (0.372-1.332)	0.280433	0.670 (0.344-1.304)	0.238617
	Aelle model
	T	506 (0.752)	547 (0.749)	1 (ref)		1 (ref)
	A	166 (0.247)	183 (0.25)	0.981 (0.770-1.250)	0.874156	0.993 (0.771-1.279)	0.955019
	Dominant Model
	TT	187 (0.556)	209 (0.572)	1 (ref)		1 (ref)
	AA+TA	149 (0.444)	156 (0.428)	1.067 (0.792-1.439)	0.668416	1.107 (0.810-1.514)	0.523636
	Recessive Model
	TA+TT	319 (0.95)	338 (0.927)	1 (ref)		1 (ref)
	AA	17 (0.05)	27 (0.073)	0.667 (0.357-1.247)	0.204917	0.622 (0.324-1.194)	0.153475
	Overdominant model
	TT+AA	204 (0.608)	236 (0.647)	1 (ref)		1 (ref)
	TA	132 (0.392)	129 (0.353)	1.184 (0.871-1.608)	0.280801	1.253 (0.909-1.727)	0.168631
Adjusted P value calculated by logistic regression with adjustment for age, pre-BMI, SBP,DBP and parity.
