# Supplementary material for: Association between GLO1 variants and gestational diabetes mellitus susceptibility in a Chinese population: a preliminary study
Source: Front Endocrinol (Lausanne). 2023 Nov 3;14:1235581. doi: 10.3389/fendo.2023.1235581 (PMC10656739; doi:10.3389/fendo.2023.1235581)
Supplement: Supplementary file 1 [file DataSheet_1.zip › Supplementary Table 4.XLSX]

## Sheet: Sheet1
Supplementary Table 4. Haplotype analysis of the GLO1 rs1781735,rs4746 and rs1130534and GDM risk
Groups	Haplotypes	Cases (freq)	Controls (freq)	OR ( 95% CI )	P
overall	TTT	240 (0.24)	235 (0.234)	1 (ref)
	GTT	357 (0.357)	349 (0.347)	1.002 (0.794-1.264）	0.989
	TGT	133 (0.133)	160 (0.159)	0.814 (0.608-1.090）	0.167
	TTA	265 (0.265)	259 (0.257)	1.002 (0.782-1.284）	0.988
age < 30	TTT	98 (0.255)	139 (0.228)	1 (ref)
	GTT	137 (0.356)	217 (0.356)	0.895 (0.640-1.252)	0.519
	TGT	51 (0.132)	94 (0.154)	0.770 (0.502-1.180)	0.23
	TTA	96 (0.25)	158 (0.259)	0.862 (0.600-1.238)	0.421
age ≥ 30	TTT	142 (0.23)	96 (0.242)	1 (ref)
	GTT	220 (0.357)	132 (0.333)	1.127 (0.804-1.578)	0.488
	TGT	82 (0.133)	66 (0.166)	0.840 (0.555-1.272)	0.41
	TTA	169 (0.274)	101 (0.255)	1.131 (0.791-1.617)	0.499
pre-BMI < 18.5	TTT	31 (0.231)	50 (0.263)	1 (ref)
	GTT	43 (0.32)	57 (0.3)	1.217 (0.669-2.212)	0.52
	TGT	17 (0.126)	30 (0.157)	0.914 (0.434-1.925)	0.813
	TTA	41 (0.305)	53 (0.278)	1.248 (0.681-2.287)	0.474
18.5≤ pre-BMI < 24	TTT	164 (0.244)	169 (0.231)	1 (ref）
	GTT	250 (0.372)	268 (0.367)	0.961 (0.730-1.266)	0.779
	TGT	91 (0.135)	109 (0.149)	0.860 (0.605-1.223)	0.402
	TTA	166 (0.247)	183 (0.25)	0.935 (0.692-1.262)	0.66
