# Supplementary material for: Association between GLO1 variants and gestational diabetes mellitus susceptibility in a Chinese population: a preliminary study
Source: Front Endocrinol (Lausanne). 2023 Nov 3;14:1235581. doi: 10.3389/fendo.2023.1235581 (PMC10656739; doi:10.3389/fendo.2023.1235581)
Supplement: Supplementary file 1 [file DataSheet_1.zip › Supplementary Table 5.XLSX]

## Sheet: Sheet1
Supplementary Table 5. Association between polymorphisms genotype and blood glucose level and neonatal weight .
Groups	SNP	Genotype	FBG (mmol/L)	1 h-PG (mmol/L)	2 h-PG (mmol/L)	Neonatal weight (g)
overall	rs1781735	TT	4.674±0.583	8.990±1.898	7.831±1.640	3182.000±405.695
		TG	4.682±0.722	9.024±2.035	7.934±1.914	3197.727±344.717
		GG	4.669±0.523	8.945±1.883	7.792±1.561	3215.368±409.024
		F	0.0255598	0.0857623	0.490519	0.427332
		P	> 0.05	> 0.05	> 0.05	> 0.05
	rs4746	TT	4.687±0.664	9.022±1.953	7.885±1.767	3186.843±376.683
		TG	4.645±0.588	8.926±2.005	7.824±1.787	3220.382±382.095
		GG	4.765±0.562	9.176±1.510	8.059±1.029	3064.444±410.125
		F	0.543681	0.283879	0.203442	1.81684
		P	> 0.05	> 0.05	> 0.05	> 0.05
	rs1130534	TT	4.658±0.543	8.910±1.870	7.842±1.682	3203.709±375.553
		TA	4.701±0.763	9.138±2.080	7.966±1.871	3170.801±385.812
		AA	4.701±0.675	8.970±1.954	7.621±1.752	3234.583±366.936
		F	0.508531	1.42926	1.2385	1.30627
		P	> 0.05	> 0.05	> 0.05	> 0.05
age ≥ 30	rs1781735	TT	4.718±0.544	9.485±1.683	8.228±1.633	3207.524±430.282
		TG	4.758±0.539	9.515±1.944	8.409±1.904	3216.373±354.956
		GG	4.691±0.540	9.680±1.737	8.364±1.568	3179.643±436.682
		F	0.477629	0.25066	0.561058	0.197016
		P	> 0.05	> 0.05	> 0.05	> 0.05
	rs4746	TT	4.732±0.539	9.557±1.819	8.360±1.761	3195.594±393.384
		TG	4.731±0.540	9.443±1.832	8.285±1.792	3249.562±391.056
		GG	4.857±0.690	9.286±1.380	7.714±0.951	3087.143±586.450
		F	0.184721	0.243663	0.518022	1.25984
		P	> 0.05	> 0.05	> 0.05	> 0.05
	rs1130534	TT	4.729±0.532	9.448±1.857	8.317±1.749	3204.058±398.193
		TA	4.740±0.554	9.578±1.804	8.345±1.812	3205.794±398.685
		AA	4.737±0.554	9.763±1.567	8.351±1.620	3253.415±372.335
		F	0.0228566	0.634435	0.0156382	0.284876
		P	> 0.05	> 0.05	> 0.05	> 0.05
pre-BMI ≥ 24	rs1781735	TT	4.647±0.533	8.981±1.838	7.856±1.598	3179.749±411.117
		TG	4.676±0.772	8.973±1.998	7.926±1.898	3199.491±341.849
		GG	4.653±0.541	8.940±1.965	7.798±1.663	3177.153±402.305
		F	0.138657	0.0150919	0.22966	0.254094
		P	> 0.05	> 0.05	> 0.05	> 0.05
	rs4746	TT	4.673±0.689	8.999±1.952	7.909±1.758	3177.403±377.923
		TG	4.626±0.553	8.888±1.889	7.781±1.747	3216.330±379.322
		GG	4.714±0.488	9.143±1.345	8.286±1.113	3244.286±455.004
		F	0.351368	0.232594	0.522505	0.799443
		P	> 0.05	> 0.05	> 0.05	> 0.05
	rs1130534	TT	4.660±0.552	8.899±1.886	7.876±1.716	3193.146±370.962
		TA	4.661±0.807	9.093±1.998	7.903±1.825	3177.510±397.635
		AA	4.675±0.526	8.925±1.913	7.775±1.625	3212.045±340.127
		F	0.010039	0.743323	0.0922493	0.224007
		P	> 0.05	> 0.05	> 0.05	> 0.05
