# Supplementary material for: Association between GLO1 variants and gestational diabetes mellitus susceptibility in a Chinese population: a preliminary study
Source: Front Endocrinol (Lausanne). 2023 Nov 3;14:1235581. doi: 10.3389/fendo.2023.1235581 (PMC10656739; doi:10.3389/fendo.2023.1235581)
Supplement: Supplementary file 1 [file DataSheet_1.zip › Supplementary Table 6.XLSX]

## Sheet: Sheet1
Supplementary Table 6. Association between polymorphisms genotype and Methylglyoxal level (nM）
SNP	Genotype	Overall	Age < 30	Age ≥ 30	Pre-BMI < 18.5	18.5 ≤ Pre-BMI < 24	Pre-BMI ≥ 24
rs1781735	TT	286.144±150.843a	306.091±140.817	250.678±169.912a	371.118±120.530	266.042±156.766a	243.220（n=1）
	TG	411.878±297.585	379.082±153.432	461.073±438.960	561.913±609.213	402.833±151.437	266.209±119.301
	GG	592.559±564.441a	430.869±410.810	915.940±734.357a	292.078（n=1）	639.217±594.982a	286.494（n=1）
	F	3.902	0.948	3.641	0.306	5.068	0.033
	P	< 0.05	> 0.05	< 0.05	> 0.05	< 0.05	> 0.05
rs4746	TT	414.924±381.720	355.277±241.830	522.287±543.313	505.356±526.484	422.735±380.537	-
	TG	357.115±186.635	393.738±213.837	320.492±166.392	299.527±101.714	368.633±201.344	-
	GG	438.623±155.916	438.623±155.916	-	438.623±155.916	-	-
	F	0.14	0.171	0.785	0.157	0.187	-
	P	> 0.05	> 0.05	> 0.05	> 0.05	> 0.05	-
rs1130534	TT	473.547±431.405	397.358±277.565	600.527±598.946	534.944±519.353	479.688±438.451	307.760±113.443
	TA	306.932±162.818	313.956±145.523	294.991±196.684	276.243±59.528	325.177±179.062	209.906±37.730
	AA	389.774±174.557	379.228±245.506	410.864（n=1）	410.864（n=1）	379.228±245.506	-
	F	1.875	0.646	1.209	0.353	1.176	1.98
	P	> 0.05	> 0.05	> 0.05	> 0.05	> 0.05	> 0.05
aA p-value < 0.05 indicates statistical significance. n number of genotype. - no corresponding genotype.
