# Supplementary material for: Association between GLO1 variants and gestational diabetes mellitus susceptibility in a Chinese population: a preliminary study
Source: Front Endocrinol (Lausanne). 2023 Nov 3;14:1235581. doi: 10.3389/fendo.2023.1235581 (PMC10656739; doi:10.3389/fendo.2023.1235581)
Supplement: Supplementary file 1 [file DataSheet_1.zip › Supplementary Table 7.XLSX]

## Sheet: Sheet1
Supplementary Table 7. Characteristics of each study included in the meta-analysis
SNP							Allele distribution				Genotype distribution
rs4746							Cases (n)		Controls(n)		Cases (n)			Controls (n)
	Athor	Year	Ethnicity	Type	Cases (n)	Controls(n)	T	G	T	G	TT	TG	GG	TT	TG	GG
	Zeng et al.（Our study）	2023	Asian	GDM	500	502	863	137	843	161	372	119	9	350	143	9
	Alhujaily et al.	2022	Caucasian	T2DM	100	144	118	82	220	68	30	58	12	80	60	4
	Skrha et al.	2014	Caucasian	T2DM	340	126	343	337	131	121	95	153	92	40	51	35
	Skrha et al.	2014	Caucasian	T1DM	129	126	139	119	131	121	41	57	31	40	51	35
	Sakhi et al.	2013	Caucasian	T1DM	61	61	68	54	59	63	16	36	9	15	29	17
rs1130534							Allele distribution				Genotype distribution
							Cases (n)		Controls (n)		Cases (n)			Controls (n)
	Athor	Year	Ethnicity	Type	Cases (n)	Controls(n)	T	A	T	A	TT	TA	AA	TT	TA	AA
	Zeng et al.（Our study）	2023	Asian	GDM	500	502	734	266	745	259	265	204	31	284	177	41
	Alhujaily et al.	2022	Caucasian	T2DM	101	100	188	14	179	21	90	8	3	80	19	1
n number, T1DM type 1 diabetes mellitus, T2DM type 2 diabetes mellitus, GDM gestational diabetes mellitus
